# Supplementary material for: Non-Ionic Surfactant Effects on Innate Pluronic 188 Behavior: Interactions, and Physicochemical and Biocompatibility Studies
Source: Int J Mol Sci. 2022 Nov 10;23(22):13814. doi: 10.3390/ijms232213814 (PMC9697813; doi:10.3390/ijms232213814)
Supplement: Supplementary file 1 [file ijms-23-13814-s001.zip]

Archive with 1 entries (1 files):
- ijms-2021770-supplementary.pdf
